# Supplementary material for: Haplotypes, Genotypes, and DNA Methylation Levels of Neuromedin U Gene Are Associated with Cardio-Metabolic Parameters: Results from the Moli-sani Study
Source: Biomedicines. 2025 Aug 5;13(8):1906. doi: 10.3390/biomedicines13081906 (PMC12383673; doi:10.3390/biomedicines13081906)
Supplement: Supplementary file 1 [file biomedicines-13-01906-s001.zip]

Archive with 1 entries (1 files):
- biomedicines-3728513-supplementary.pdf
